# Supplementary material for: Prism adaptation does not alter object-based attention in healthy participants
Source: F1000Res. 2013 Nov 4;2:232. [Version 1] doi: 10.12688/f1000research.2-232.v1 (PMC3962007; doi:10.12688/f1000research.2-232.v1)
Supplement: Dataset 1. Mean pointing errors — Pointing errors (º) were measured for each individual participant in sets of 12 trials before (pre-test) and after (post-test) the first set of prism adaptation, and at the end of the experimental session (late-test). For each participant the errors were averaged within each pointing block and are provided here. L = leftward-shifting prism group; R = rightward-shifting prism group; N=neutral pointing group. [file f1000research-2-2628-s0000.tgz]

Archive with 1 entries (1 files):
- Spreadsheet1new.csv
