# Supplementary material for: Prism adaptation does not alter object-based attention in healthy participants
Source: F1000Res. 2013 Nov 4;2:232. [Version 1] doi: 10.12688/f1000research.2-232.v1 (PMC3962007; doi:10.12688/f1000research.2-232.v1)
Supplement: Datasets 2 and 3: Percentage accuracy and mean RTs (ms) for the group by visual field by validity ANOVA. — Dataset 2: For each participant, percentage accuracy was calculated within each of the levels of visual field and validity. The group data were subjected to a repeated measures ANOVA. The analyses of percentage accuracy are not reported, as they resulted in similar results with regards to the experimental hypotheses as the analysis of mean RTs. L = leftward-shifting prism group; R = rightward-shifting prism group; N=neutral pointing group; LVF = left visual field; RVF = right visual field. Dataset 3: For each participant, RTs (ms) were averaged within each of the levels of visual field and validity. The group data were subjected to a repeated measures ANOVA, as reported in the text. L = leftward-shifting prism group; R = rightward-shifting prism group; N=neutral pointing group; LVF = left visual field; RVF = right visual field. [file f1000research-2-2628-s0001.tgz]

Archive with 2 entries (2 files):
- Spreadsheet2.csv
- Spreadsheet3.csv
