# Supplementary material for: Prism adaptation does not alter object-based attention in healthy participants
Source: F1000Res. 2013 Nov 4;2:232. [Version 1] doi: 10.12688/f1000research.2-232.v1 (PMC3962007; doi:10.12688/f1000research.2-232.v1)
Supplement: Datasets 6 and 7: Percentage accuracy and mean RTs (ms) for the group by visual field x shift type x horizontal shift direction ANOVA. — Dataset 6: For each participant, percentage accuracy was calculated within each level of visual field and horizontal shift direction. The group data were subjected to a repeated measures ANOVA. The analyses of percentage accuracy are not reported, as they resulted in similar results with regards to the experimental hypotheses as the analysis of mean RTs. L = leftward-shifting prism group; R = rightward-shifting prism group; N=neutral pointing group; LVF = left visual field; RVF = right visual field. Dataset 7: For each participant, RTs (ms) were averaged within each level of visual field and horizontal shift direction. The group data were subjected to a repeated measures ANOVA, as reported in the text. L = leftward-shifting prism group; R = rightward-shifting prism group; N=neutral pointing group; LVF = left visual field; RVF = right visual field; [file f1000research-2-2628-s0003.tgz]

Archive with 2 entries (2 files):
- Dataset_6.csv
- Dataset_7.csv
