# Supplementary material for: Prism adaptation does not alter object-based attention in healthy participants
Source: F1000Res. 2013 Nov 4;2:232. [Version 1] doi: 10.12688/f1000research.2-232.v1 (PMC3962007; doi:10.12688/f1000research.2-232.v1)
Supplement: Datasets 6 and 7: Percentage accuracy and mean RTs (ms) for the group by visual field x shift type x horizontal shift direction ANOVA. — Dataset 6: For each participant, percentage accuracy was calculated within each level of visual field and horizontal shift direction. The group data were subjected to a repeated measures ANOVA. The analyses of percentage accuracy are not reported, as they resulted in similar results with regards to the experimental hypotheses as the analysis of mean RTs. L = leftward-shifting prism group; R = rightward-shifting prism group; N=neutral pointing group; LVF = left visual field; RVF = right visual field. Dataset 7: For each participant, RTs (ms) were averaged within each level of visual field and horizontal shift direction. The group data were subjected to a repeated measures ANOVA, as reported in the text. L = leftward-shifting prism group; R = rightward-shifting prism group; N=neutral pointing group; LVF = left visual field; RVF = right visual field; [file f1000research-2-2628-s0003.tgz › Dataset_7.csv]

Prism Group	LVF-between-leftshift	LVF-between-rightshift	LVF-within-leftshift	LVF-within-rightshift	RVF-between-leftshift	RVF-between-rightshift	RVF-within-leftshift	RVF-within-rightshift
L	577.47	530.05	601.62	461.2	489.9	610.56	454.57	574.05
L	544.12	493.27	520.94	452.19	457.35	556.5	393.32	520.82
L	705.77	417.54	574.75	415.63	494.59	795.11	486.48	663.43
L	654.45	435.17	532.47	415.89	405.38	596.8	369.48	545.48
L	603.64	525.39	549.23	463.68	516.71	540.86	491.5	497.89
L	502.4	376.35	453.11	378.59	334.45	485.92	353.52	515.33
L	1138.28	1171.5	928.95	727.91	628.31	758.17	684.86	1023.17
L	526.64	384.25	500.79	367.87	371.1	565	335.54	512.44
L	624.47	370.63	512.67	365.33	361.45	510.72	331.18	477.19
L	737.05	570.92	564.84	491.05	583.5	683.09	514.45	571.05
L	502.69	391.32	478.39	375.68	407.63	430.12	423.9	482.47
L	551.19	549.13	582	550.17	458.56	564.6	461.88	622.6
L	717.75	588.25	643	503.88	583.6	754.35	542.11	606.47
L	752.21	568.89	745.43	604.9	538.86	680.7	553	732.5
L	685.5	443.83	605.88	474.29	412.82	722.07	363.27	523.16
L	671.82	565.06	644.5	430.91	378.55	693	423.36	679.63
L	598.3	514.91	577.73	544.82	390.09	617.05	438.5	587.75
L	787.54	903.75	772.77	847.46	715.95	1088.64	601.81	832.71
L	385.08	429.95	397	472.13	407.39	533.31	390.85	505.09
N	394	407.3	493.53	385.71	328.89	465.88	315.88	453.45
N	507.83	346.9	538.53	357.05	370.65	610.56	426.18	524.22
N	638.63	505.52	561.4	483.05	427.15	660.55	393.65	467.05
N	649.89	645.08	663.13	645.67	600.2	637.88	425.78	531.84
N	639.31	502.56	544.38	439.35	579.91	590.36	521.64	529.41
N	633.6	486.67	608.29	547.59	607.18	640	531.89	596.4
N	671.23	568.29	649.5	526.82	546.06	622.64	490	611.16
N	455.52	341.26	418.5	349.24	327.23	459.75	289.48	395.22
N	690.63	535.12	662.63	542.65	450.68	571	599.15	583.33
N	516	460.2	556.55	448.95	372.95	550.75	398.57	586.54
N	580.81	483.05	611.47	436.76	415.78	674.15	377.57	528.89
N	623.3	516.75	567.05	499.2	576.85	639.05	575.28	688.81
N	655.06	436.48	644.5	509.25	431.67	734.82	447.09	656.25
N	577.11	561.8	614.53	432.47	515.67	648.44	496	624.47
N	602.93	379.5	524.5	413.24	463.67	544.31	373.5	410.27
N	398.18	332.86	419.67	296.52	298.48	349.92	290.5	364.5
N	382.54	335.33	313.69	327.68	307.44	329.75	264.28	359.25
N	559.5	416.1	503.2	410.36	425.73	521.74	367.33	465.83
N	614.38	465.32	563.68	488.05	575.64	557.23	435.36	540.21
N	284.65	249.17	258	271.94	257	275.75	251.63	272.47
R	640.28	449.52	558.83	468.79	429.52	599.53	440.71	528.24
R	969.29	859.68	825.79	639.45	672.04	930.64	632.72	836
R	641.2	633.72	631.94	470.14	386.64	636.11	446.15	558.87
R	400.63	372.58	383.79	329.05	382.85	366.43	348.85	361.11
R	251.5	311.85	277.58	281.71	247.07	253.79	304.86	262.57
R	730.5	469.45	668.45	467.74	520.35	617.9	447.55	567.17
R	641.94	419.14	664.75	464.73	441.68	576.48	414.33	528
R	426.74	362.57	522.82	370.83	313.33	486.23	370.43	503.3
R	652.88	476.55	656	476.5	461.86	568.64	453.41	531.94
R	455.69	509.64	457.79	535.88	553.07	660.57	457.58	678.32
R	665.08	443.14	670.17	475.88	493.04	669.18	465.06	700.64
R	537.65	382.35	473.11	434.71	339.45	549.35	349.77	506.19
R	530.12	412.53	405.55	386.83	421.35	584.67	379.95	430.88
R	1012.24	757.9	941.5	586.29	454.54	797.75	420.21	853.28
R	766.14	548.71	736.8	614.79	513.55	725.86	728.28	749.67
R	261	310.13	258.08	291.44	336	249.31	315.77	262.86
R	627.8	636.74	661.64	647.69	560.06	789	630.27	605.5
R	706.53	510.39	631.41	585.42	519.62	678.81	593.04	557.04
